# Supplementary material for: Selection and Phylogenetics of Salmonid MHC Class I: Wild Brown Trout (Salmo trutta) Differ from a Non-Native Introduced Strain
Source: PLoS One. 2013 May 7;8(5):e63035. doi: 10.1371/journal.pone.0063035 (PMC3646885; doi:10.1371/journal.pone.0063035)
Supplement: Table S3 — Entropy statistics. This table includes details of codon by codon entropy values for each population. We also include OMEGAMAP estimates and CODEML sites under selection for comparison. (XLSX) [file pone.0063035.s012.xlsx]

## Sheet: out
Table S3: Entropy statistics
We mention a potential selection bias in the text. To further examine this issue, we did two tests on our Srahrevagh data set using codon by codon entropy measures
Entropy measures are used as these were computationally tractable for the bootstrapping/iterative approach desired
We implemented these tests in scripts in Python. These scripts can be made available from b.ofarrell@ucc.ie
High entropy (H) values (~1.5 or greater) for particular residues has been used to indicate sites under selection.
Analysis A
Our first test was a bootstrapping procedure involving sub-sampling the total Srahrevagh data set 10,000 times (n=20 alleles),calculating codon by codon entropy estimates with means and standard errors
We found that the bootstrapped estimates of codon by codon entropy were very similar to those for the total data set (~96% of the total, on average across codons) and had small standard errors. This implies that the parameter estimates were robust and the data set is homogenous.
Good correspondence can be seen between high entropy values and the corresponding OMEGAMAP w estimates below
Analysis B
We estimated that four marker homozygotes should have been included in any sample of 28 individuals from the 107 in total from the Srahrevagh
We created 10,000 simulated data sets which very conservatively included four artificial UBA homozygotes
At each iteration, we randomly chose four UBA alleles without replacement from the real data, duplicated each of the selected UBA alleles and included these eight alleles in a new data set.
We then randomly selected thirty of the remaining alleles to create a new data set. This new data set simulated the inclusion of additional UBA homozygotes.
We calculated codon by codon entropy at each of 10,000 iterations.
This gave us some idea of the effect of selection bias in excluding the marker homozygotes.
The mean of these "artificial homozygotes" simulated data sets give entropy estimates which are ~99% of those seen for the real data.
Consequently, we show that even the most extreme scenario of selection bias would not noticeably alter estimates of a parameter which is indicative of selected sites.
OMEGAMAP, CODEML and Entropy estimates for the total Colorado River S. trutta sample are also included for ease of comparison
				Analysis A					Analysis B
				Entropy (H) estimates					Entropy (H) estimates				OMEGAMAP output for Srahrevagh					CODEML		Entropy (H) estimates Colorado River S trutta
Alignment Position	RefSeq Position	Amino Acid		Total Sample H	Bootstrap Subsample Mean H	Bootstrap estimate as % of Total	Bootstrap H Standard Error		Simulation Mean H	Simulation estimate as % of Total	Simulation H Standard Error		OMEGAMAP Mean ω	Lower 95% HPD	Higher 95% HPD	Probability of positive selection		Selected sites in S trutta		Total Sample H
1	1	V		0.742488	0.723608	0.974572	0.0012926		0.738845	0.995094	0.000593287		0.342731	0.144052	0.829379	0.00733008				0.890492
2	2	T		0.899744	0.883019	0.981411	0.000862019		0.895622	0.995419	0.000399924		0.347646	0.155066	0.823777	0.00733008				0.619382
3	3	H		0	0				0				0.331894	0.148491	0.816567	0.00244336				0.619382
4	4	S		0.656743	0.613336	0.933906	0.00203715		0.648027	0.986728	0.000948469		0.344851	0.153507	0.816567	0.00688583				0.890492
5	5	L		0.297472	0.274516	0.92283	0.00162378		0.292315	0.982662	0.000726511		0.341969	0.146777	0.816567	0.00666371				0.391244
6	6	K		0.297472	0.272549	0.916218	0.00163059		0.292343	0.982757	0.000724971		0.336712	0.155522	0.923751	0.00644158				0.773228
7	7	Y		0.175565	0.150502	0.857241	0.00143012		0.170917	0.973523	0.000686104		0.26364	0.0389902	0.920599	0.00333185				0.619382
8	8	F		0	0				0				0.150477	0.0112795	0.534345	0.00310973				0.391244
9	9	Y		0	0				0				0.134276	0.0117045	0.539445	0.00333185				0
10	10	T		0	0				0				0.134466	0.011488	0.539445	0.00821857				0
11	11	A		0.689509	0.639673	0.927722	0.00218959		0.680648	0.987148	0.000979156		0.782911	0.158649	2.55697	0.573967				0.961237
12	12	S		1.13589	1.06683	0.939199	0.00220692		1.12213	0.987887	0.00101803		1.61617	0.898391	2.78246	0.951355				1.19818
13	13	S		0.561753	0.539556	0.960488	0.00157563		0.557381	0.992218	0.000703816		1.60032	0.931387	2.74135	0.950022				0.619382
14	14	E		1.19141	1.14651	0.962315	0.00146989		1.18266	0.992659	0.000651916		1.61128	0.948906	2.74135	0.955575				0.995727
15	15	V		1.25566	1.21478	0.967439	0.00161111		1.2476	0.993576	0.000710902		1.59908	0.931387	2.72526	0.950689				1.41956
16	16	A		1.65573	1.595	0.963316	0.00169762		1.64397	0.992897	0.00073218		1.59879	0.931387	2.74135	0.950466				2.19969
17	17	N		1.31686	1.24871	0.948251	0.00201677		1.30384	0.990111	0.000914248		1.54483	0.692358	2.76369	0.92048				1.19818
18	18	F		0	0				0				0.0840539	0.0100369	0.68023	0.0288761				0
19	19	P		0	0				0				0.0810835	0.0126217	0.697756	0.00577521				0
20	20	E		0.398459	0.374281	0.939321	0.00166712		0.394484	0.990023	0.000737587		0.087653	0.0130655	0.70807	0.00222124				0.619382
21	21	F		0	0				0				0.111251	0.0126217	0.767712	0.00355398				0
22	22	V		0.856922	0.812709	0.948405	0.0018437		0.848272	0.989906	0.000865256		0.630723	0.276231	1.12899	0.0459796				1.14012
23	23	A		1.39147	1.32376	0.951343	0.00169772		1.3776	0.990033	0.000773735		0.650498	0.325857	1.12418	0.0457574		Ala23*		2.25776
24	24	V		0	0				0				0.634795	0.35692	1.12418	0.0297645				0
25	25	G		0.485461	0.467106	0.96219	0.00162256		0.481419	0.991674	0.000731057		0.63532	0.352399	1.07343	0.0277654				0.619382
26	26	M		1.38342	1.31564	0.951008	0.00212619		1.37063	0.990755	0.000923895		0.638515	0.354316	1.02946	0.0270991				1.41956
27	27	V		0	0				0				0.638562	0.364535	1.04489	0.0270991				0
28	28	D		0.297472	0.272549	0.916218	0.00163059		0.292343	0.982757	0.000724971		0.641572	0.409094	1.12418	0.0273212				0.619382
29	29	G		0.856922	0.812709	0.948405	0.0018437		0.848272	0.989906	0.000865256		0.670984	0.423153	1.12418	0.0470902				0.619382
30	30	V		1.49785	1.40474	0.937838	0.00240553		1.48006	0.988118	0.00107696		0.691032	0.423142	1.12418	0.0639716				1.72725
31	31	Q		0.859641	0.785548	0.913809	0.00251165		0.845864	0.983974	0.00113509		0.691954	0.414076	1.1242	0.0657486				1.19818
32	32	M		1.64386	1.58151	0.962069	0.00132664		1.63079	0.992046	0.000609791		0.691777	0.419077	1.1242	0.0646379				1.41956
33	33	F		2.19072	2.08191	0.95033	0.00170543		2.16866	0.989929	0.000746976		0.694312	0.423142	1.18896	0.0668592		Phe33***		1.95006
34	34	H		1.19141	1.14655	0.962348	0.00146888		1.18259	0.992596	0.000644033		0.653206	0.419077	1.04489	0.0284318				0.890492
35	35	Y		0.86804	0.8486	0.977605	0.000998086		0.864371	0.995773	0.000448888		0.624289	0.366056	1.0199	0.0193247				0.890492
36	36	D		0	0				0				0.601735	0.333078	1.03833	0.0159929				0
37	37	S		0	0				0				0.608921	0.335206	1.02508	0.0171035				0
38	38	N		0.689509	0.640423	0.928809	0.00222251		0.680415	0.98681	0.000974092		0.621924	0.366056	1.03833	0.0184363				1.19818
39	39	S		0.899744	0.880881	0.979035	0.000870433		0.895659	0.99546	0.000396573		0.626236	0.366056	1.0283	0.0206575				0.890492
40	40	Q		1.19344	1.15053	0.964043	0.0016427		1.18539	0.993255	0.00071415		0.626269	0.366056	1.0313	0.0208796				1.41956
41	41	R		1.11275	1.06981	0.961418	0.00180366		1.10506	0.99309	0.000791741		0.686697	0.216038	2.20113	0.0695247				1.33468
42	42	A		2.11701	2.00658	0.947837	0.00204277		2.09472	0.98947	0.000883088		3.50887	0.470356	14.9448	0.698578		Ala42***		0.991264
43	43	V		0	0				0				0.297674	0.0327012	0.946604	0.00310973				0.619382
44	44	P		0.398459	0.374281	0.939321	0.00166712		0.394484	0.990023	0.000737587		0.311958	0.0362955	0.946604	0.00288761				1.19818
45	45	K		0	0				0				0.318824	0.0349332	0.892068	0.00244336				0
46	46	Q		0.742488	0.723608	0.974572	0.0012926		0.738845	0.995094	0.000593287		0.440202	0.147743	0.958442	0.0106619				1.19818
47	47	D		1.25566	1.21478	0.967439	0.00161111		1.2476	0.993576	0.000710902		0.463824	0.169301	0.952164	0.0122168				1.41956
48	48	W		0	0				0				0.441404	0.159513	0.989074	0.0111062				0
49	49	M		0	0				0				0.435168	0.149626	0.989074	0.0119947				1.33468
50	50	N		1.32722	1.28143	0.965501	0.00156189		1.31797	0.99303	0.000679317		0.564451	0.19149	1.53121	0.109951				1.72725
51	51	K		1.48698	1.42029	0.955155	0.00189949		1.47358	0.990988	0.00081882		0.747811	0.340503	1.89707	0.24056				0.890492
52	52	A		1.58521	1.47305	0.929244	0.00266099		1.56302	0.986004	0.00119462		0.783402	0.338545	1.89707	0.266104				0.619382
53	53	T		1.49785	1.40474	0.937838	0.00240553		1.48006	0.988118	0.00107696		0.789019	0.33796	1.90782	0.268992		Thr53**		1.92202
54	54	E		1.46746	1.43057	0.974865	0.00101789		1.45961	0.99465	0.000448362		0.674573	0.305892	2.10017	0.192359				1.33468
55	55	T		1.54086	1.45796	0.946198	0.0021571		1.52469	0.98951	0.000905554		0.615888	0.226849	2.10017	0.171924				0.970951
56	56	L		0	0				0				0.308686	0.0561011	1.43621	0.0675255				0
57	57	P		0	0				0				0.273013	0.053286	1.24661	0.0442026				0.684038
58	58	Q		0.775513	0.754734	0.973207	0.00129275		0.771548	0.994887	0.000586961		0.263326	0.0559529	1.23782	0.0368725				0.94566
59	59	Y		0	0				0				0.253576	0.053286	1.24661	0.0357619				0
60	60	W		0	0				0				0.255043	0.0513947	1.24661	0.043092				0
61	61	E		1.38342	1.31564	0.951008	0.00212619		1.37063	0.990755	0.000923895		0.548308	0.130696	2.57364	0.328299				1.41956
62	62	R		1.24705	1.17592	0.94296	0.00224256		1.2333	0.988975	0.000991306		1.94217	1.10273	3.12248	0.994447				1.41956
63	63	E		2.18589	2.07626	0.949846	0.00168051		2.16379	0.989892	0.000729516		1.91793	1.13699	3.09722	0.997112		Glu63***		1.83393
64	64	T		0.297472	0.271703	0.913373	0.00163622		0.292585	0.983572	0.000734081		1.89989	1.09086	2.94188	0.994225				0
65	65	G		1.38342	1.31564	0.951008	0.00212619		1.37063	0.990755	0.000923895		1.90936	1.1164	2.97407	0.996446				1.41956
66	66	N		1.60777	1.54341	0.959974	0.00172438		1.59534	0.992273	0.000717425		1.91752	1.1055	2.97407	0.99689				1.46048
67	67	C		2.18287	2.10322	0.96351	0.00116962		2.1666	0.992546	0.000463988		1.94866	1.13699	3.123	0.99689		Cys67***		2.46967
68	68	K		1.46746	1.43091	0.975095	0.00100883		1.45948	0.994561	0.000448661		1.88208	1.1164	3.07573	0.986228				1.54659
69	69	G		0.742488	0.724672	0.976006	0.00127787		0.738446	0.994557	0.000589337		1.8764	1.10273	3.09722	0.983341				0.773228
70	70	S		1.58435	1.49115	0.941171	0.00247066		1.56719	0.989165	0.001082		1.88405	1.00228	3.09722	0.977343		Ser70***		1.66918
71	71	Q		1.02146	0.977725	0.957188	0.00183083		1.0127	0.991432	0.000822502		0.845644	0.127665	2.55497	0.479565				1.19818
72	72	Q		0	0				0				0.642799	0.0478453	2.55497	0.389827				0.773228
73	73	N		1.81846	1.76018	0.967952	0.00132595		1.80671	0.993536	0.00056463		1.11251	0.455361	3.48872	0.535984				2.14162
74	74	F		0	0				0				0.242793	0.011714	1.36791	0.143714				0
75	75	K		0	0				0				0.238754	0.0117426	1.3564	0.144602				0.391244
76	76	A		1.46898	1.43195	0.974794	0.00097114		1.46082	0.994448	0.000404931		1.3159	0.485687	7.00701	0.514882				1.29574
77	77	N		1.35106	1.31533	0.973557	0.00136226		1.34248	0.993649	0.000612435		0.872095	0.481156	1.86913	0.326744				1.41956
78	78	I		0.398459	0.374281	0.939321	0.00166712		0.394484	0.990023	0.000737587		0.856082	0.439201	1.62802	0.313638				0.619382
79	79	D		1.83222	1.77203	0.967148	0.00117686		1.81993	0.99329	0.00047527		0.865576	0.438184	1.61197	0.32008				1.83393
80	80	I		1.5656	1.52965	0.977033	0.000523699		1.55729	0.994689	0.000193607		0.872758	0.438184	1.62802	0.325411				1.54858
81	81	V		1.61397	1.54865	0.959525	0.00162947		1.60117	0.992065	0.000690233		0.948048	0.38559	2.10011	0.356064		Val81**		1.31432
82	82	Q		1.00724	0.962668	0.955748	0.00195861		0.999101	0.99192	0.000867827		0.731431	0.294594	1.54724	0.229009				0.991264
83	83	Q		1.02146	0.977725	0.957188	0.00183083		1.0127	0.991432	0.000822502		0.698606	0.260642	1.42241	0.205686				1.19818
84	84	R		0	0				0				0.33218	0.0208403	1.4034	0.0693025				0
85	85	F		0	0				0				0.242311	0.0158143	1.02565	0.0191026				0
86	86	N		0	0				0				0.244262	0.0159209	1.02565	0.0184363				0
87	87	Q		0.175565	0.150502	0.857241	0.00143012		0.170917	0.973523	0.000686104		0.40756	0.0508122	1.98975	0.0779653				0.619382
88	88	S		0.561753	0.539556	0.960488	0.00157563		0.557381	0.992218	0.000703816		0.558304	0.187093	1.98975	0.149489				0.890492
89	89	G		1.11275	1.06981	0.961418	0.00180366		1.10506	0.99309	0.000791741		0.547571	0.173615	1.98355	0.146379				1.54659
90		-		0	0				0				0.153369	0.0230218	0.895016	0.00688583				0
91		-		0	0				0				0.135862	0.0220723	0.742165	0.00288761				0
92	90	G		0	0				0				0.126411	0.0191447	0.636955	0.00177699				0
93	91	V		0.485461	0.465283	0.958436	0.00163578		0.482027	0.992927	0.000722237		0.125738	0.018919	0.627114	0.00177699				0
94	92	H		0	0				0				0.117868	0.0166701	0.636955	0.00466459				0
95	93	V		1.55744	1.49388	0.959191	0.00160344		1.54483	0.991903	0.000734642		2.02717	1.00955	4.3365	0.957797				1.48853
96	94	F		1.77872	1.72051	0.967275	0.00141436		1.76609	0.992903	0.000618561		2.08167	1.18356	4.27735	0.974456		Phe94***		1.73815
97	95	Q		0.953014	0.912582	0.957575	0.00202735		0.944691	0.991267	0.000903475		2.0156	1.06172	4.27735	0.960462				0.619382
98	96	N		2.31965	2.21469	0.954748	0.00170422		2.2998	0.991441	0.000677773		2.05224	1.06583	4.27735	0.96446		Asn96***		2.28778
99	97	M		0	0				0				0.18947	0.0179222	0.597574	0.00821857				0
100	98	Y		0.398459	0.37583	0.943208	0.00166965		0.394998	0.991314	0.000733019		0.209668	0.0234742	0.597574	0.00422035				0.961237
101	99	G		0	0				0				0.217674	0.0261795	0.619348	0				0
102	100	C		0	0				0				0.248559	0.0418355	0.713605	0.000666371				0
103	101	E		1.36126	1.32627	0.974294	0.00134913		1.35225	0.993385	0.000603654		0.324294	0.159842	0.64271	0.00111062				0
104	102	W		0	0				0				0.327048	0.166604	0.640003	0.000222124				0.391244
105	103	D		0.953014	0.911685	0.956634	0.00206117		0.945688	0.992312	0.000905156		0.333837	0.165802	0.5987	0.000222124				0.391244
106	104	D		0.742488	0.724672	0.976006	0.00127787		0.738446	0.994557	0.000589337		0.338809	0.180576	0.640128	0				0.619382
107	105	E		0.86804	0.847379	0.976197	0.0010089		0.864384	0.995788	0.000445344		0.342094	0.180576	0.642218	0.000888494				0.77935
108	106	A		1.50438	1.46592	0.974435	0.000850714		1.49651	0.994767	0.000352151		0.365743	0.180576	0.65878	0.0151044				1
109	107	G		0	0				0				0.354549	0.187109	0.667152	0.00333185				0
110	108	V		0.742488	0.723208	0.974034	0.00130278		0.738976	0.99527	0.000596678		0.365494	0.189042	0.657509	0.00599733				1.31432
111	109	T		0	0				0				0.35842	0.183254	0.661005	0.00355398				0
112	110	E		1.39824	1.36177	0.973924	0.00124762		1.38991	0.994048	0.000556064		0.368327	0.181572	0.657509	0.00688583				1.29574
113	111	G		0.175565	0.149929	0.853979	0.0014304		0.171039	0.974222	0.000694082		0.37603	0.189042	0.713605	0.0146602				0
114	112	F		1.37796	1.33887	0.971629	0.00119152		1.36989	0.994141	0.000506022		0.508977	0.181572	4.35141	0.137272				0.391244
115	113	Y		2.55115	2.39095	0.937205	0.00210989		2.52074	0.988082	0.000898967		8.56992	2.94138	23.8989	1		Tyr113***		2.46967
116	114	Q		0	0				0				0.0713251	0.0102937	0.75676	0.0348734				0
117	115	F		2.07298	1.99219	0.96103	0.00159101		2.05573	0.991682	0.000673446		1.94973	0.280794	6.99332	0.788538		Phe115**		1.54659
118	116	G		0	0				0				0.0772387	0.0102402	0.439092	0.0122168				0
119	117	Y		0	0				0				0.0737365	0.0108122	0.423054	0				0
120	118	D		0	0				0				0.0744367	0.0116206	0.439092	0				0
121	119	G		0	0				0				0.0828713	0.0122834	0.471763	0				0
122	120	K		0.689202	0.667558	0.968595	0.00139329		0.68481	0.993627	0.000635017		0.101034	0.0155931	0.533093	0				0.773228
123	121	D		0	0				0				0.102457	0.0155931	0.536371	0				0
124	122	F		0	0				0				0.122056	0.014941	0.535474	0.000222124				0
125	123	I		1.52943	1.49289	0.976107	0.000720824		1.52132	0.9947	0.000297625		0.433851	0.182856	1.18957	0.048645				1.46048
126	124	A		0.967788	0.950567	0.982206	0.000545476		0.963432	0.995498	0.00023364		0.417863	0.188079	0.700663	0.0219902				0.391244
127	125	F		1.22577	1.18295	0.965065	0.0013545		1.21735	0.99313	0.000592704		0.417846	0.210436	0.688108	0.0168814				0.391244
128	126	D		0.297472	0.272854	0.917241	0.00164647		0.293099	0.9853	0.000734272		0.407485	0.246833	0.690877	0.00288761				0.890492
129	127	L		1.37124	1.33314	0.972215	0.00120927		1.36335	0.994242	0.000513657		0.405628	0.24805	0.677523	0.000222124				0.391244
130	128	K		0	0				0				0.397592	0.24805	0.677523	0				0.391244
131	129	T		0.967788	0.950567	0.982206	0.000545476		0.963432	0.995498	0.00023364		0.40662	0.25968	0.677523	0.000444247				0
132	130	L		1.5656	1.5284	0.976241	0.000548448		1.55766	0.994926	0.000191082		0.409594	0.262042	0.677523	0.00133274				0.77935
133	131	K		0.689202	0.667533	0.968559	0.00140545		0.685201	0.994195	0.000635541		0.40744	0.256431	0.659103	0				0.77935
134	132	W		0	0				0				0.4063	0.257746	0.665658	0				0
135	133	T		0.689202	0.667533	0.968559	0.00140545		0.685201	0.994195	0.000635541		0.407602	0.259783	0.665658	0				0.77935
136	134	A		0	0				0				0.408892	0.25968	0.665658	0				0
137	135	P		0	0				0				0.415286	0.262412	0.665658	0.00111062				0.391244
138	136	T		1.14463	1.10116	0.962028	0.00122557		1.13583	0.992318	0.000576869		0.422684	0.268574	0.677523	0.00399822				1.48853
139	137	P		0.629249	0.611799	0.972269	0.00148206		0.625174	0.993524	0.000671036		0.422898	0.270585	0.677523	0.00288761				0.391244
140	138	Q		0	0				0				0.420545	0.270585	0.677523	0				0.391244
141	139	A		0.629249	0.611396	0.971628	0.00146739		0.625343	0.993792	0.000667146		0.422198	0.270585	0.677523	0				0.619382
142	140	V		1.53196	1.49531	0.976074	0.000716158		1.52363	0.994559	0.000296322		0.42166	0.269599	0.678738	0				0.619382
143	141	I		0	0				0				0.419591	0.26631	0.678738	0.000222124				0
144	142	T		0	0				0				0.419785	0.267632	0.691435	0.000888494				0.391244
145	143	K		1.35106	1.31591	0.973984	0.00137279		1.34221	0.993453	0.000607778		0.435518	0.228566	0.73035	0.0195469				0
146	144	L		2.13596	2.05589	0.962515	0.00137967		2.11978	0.992426	0.000562819		0.522481	0.252848	2.82273	0.105287		Leu144**		1.46048
147	145	K		0	0				0				0.31417	0.0248729	1.06294	0.00621946				0
148	146	W		0	0				0				0.331254	0.0298311	1.06294	0.0111062				0.77935
149	147	D		1.37124	1.33315	0.972217	0.00118922		1.36231	0.993484	0.000516508		0.450151	0.19606	1.80654	0.0752999				0.619382
150	148	S		1.53196	1.4954	0.976133	0.000707745		1.5238	0.994675	0.000290568		0.673729	0.273819	2.175	0.319414				0.991264
151	149	N		1.43298	1.39661	0.974618	0.00110878		1.42477	0.994269	0.000486381		1.20813	0.420932	2.63876	0.704798				1.2389
152	150	M		1.86221	1.80282	0.968108	0.00112868		1.85007	0.993479	0.000458063		1.35966	0.502456	2.82606	0.787428				1.35203
153	151	A		0.485461	0.465215	0.958296	0.00159588		0.480565	0.989916	0.000728241		1.36604	0.502456	2.78531	0.79187				0.619382
154	152	F		2.38824	2.28492	0.956741	0.00139964		2.3676	0.991358	0.00057048		1.49212	0.558245	2.83671	0.842292		Phe152***		2.19969
155	153	N		1.50723	1.4464	0.959644	0.00170456		1.49372	0.991037	0.000788648		1.41928	0.627291	2.92924	0.819191				0.391244
156	154	E		0.789749	0.772794	0.978531	0.00119135		0.784817	0.993755	0.000543439		1.15724	0.243957	2.8049	0.713461				0.391244
157	155	Q		1.26744	1.22935	0.969948	0.00150892		1.25993	0.994068	0.000672224		1.22337	0.339616	3.88499	0.734562		Gln155**		1.73815
158	156	K		2.80072	2.65228	0.946999	0.00144872		2.77036	0.989159	0.000584096		3.3379	0.948865	13.3676	0.971124		Lys156***		2.19969
159	157	K		0.485461	0.464379	0.956574	0.00163077		0.481626	0.992102	0.000733355		0.248005	0.0760922	1.12793	0.0446468				0
160	158	N		1.53196	1.4954	0.976133	0.000707745		1.5238	0.994675	0.000290568		0.231931	0.0768691	0.627502	0.0135495				0.619382
161	159	Y		0	0				0				0.219808	0.0743258	0.524765	0.00222124				0
162	160	L		1.37124	1.3325	0.971743	0.00121724		1.36309	0.994052	0.000518448		0.219685	0.0743258	0.525616	0.00222124				0.773228
163	161	T		0	0				0				0.210843	0.0719745	0.521088	0				0.391244
164	162	Q		0	0				0				0.21005	0.0717495	0.521088	0				0.391244
165	163	I		1.58395	1.54787	0.97722	0.000371964		1.57572	0.994802	8.71518e-05		0.214335	0.0672792	0.526896	0.00555309		Ile163***		1.33468
166	164	C		0	0				0				0.127696	0.0235279	0.526896	0				0
167	165	I		0.297472	0.272549	0.916218	0.00163059		0.292343	0.982757	0.000724971		0.102126	0.0209728	0.513607	0.000444247				0
168	166	E		0	0				0				0.0626	0.0130909	0.273951	0				0
169	167	W		0	0				0				0.0560133	0.0130486	0.212711	0				0
170	168	L		0	0				0				0.0530384	0.0130909	0.20368	0				0
171	169	K		0	0				0				0.051529	0.0128766	0.188739	0				0
172	170	K		0	0				0				0.0515192	0.0117295	0.162251	0				0
173	171	Y		0	0				0				0.0519851	0.0130957	0.181791	0				0
174	172	V		0.899744	0.882183	0.980483	0.000862829		0.895833	0.995653	0.000396366		0.0528122	0.0130957	0.178893	0.000444247				0.619382
175	173	D		0	0				0				0.0513291	0.0130486	0.174148	0				0.391244
176	174	Y		0	0				0				0.0513813	0.0130486	0.174971	0				0
177	175	G		0	0				0				0.0515696	0.0130486	0.174148	0				0
178	176	K		0	0				0				0.0518131	0.0130957	0.174148	0				0
179	177	S		0.742488	0.725625	0.977289	0.0012849		0.73831	0.994373	0.000606413		0.0527731	0.0130957	0.177005	0				1.2389
180	178	T		0	0				0				0.0525647	0.0130957	0.177074	0				0
181	179	L		0	0				0				0.0527796	0.0130957	0.177074	0				0
182	180	M		0.485461	0.465283	0.958436	0.00163578		0.482027	0.992927	0.000722237		0.0526313	0.0130957	0.18271	0				0.391244
183	181	R		0	0				0				0.0516282	0.0115137	0.162237	0				0
184	182	T		0	0				0				0.0514334	0.0129917	0.192697	0.000222124				0.391244
Overall				0.725051	0.696328	0.956465			0.719275	0.991378			0.652227							0.710793
